# Supplementary material for: Pre-ingestive selection capacity and endoscopic analysis in the sympatric bivalves Mulinia edulis and Mytilus chilensis exposed to diets containing toxic and non-toxic dinoflagellates
Source: PLoS One. 2018 Feb 23;13(2):e0193370. doi: 10.1371/journal.pone.0193370 (PMC5825078; doi:10.1371/journal.pone.0193370)
Supplement: S1 File — (XLSX) [file pone.0193370.s001.xlsx]

## Sheet: Fig 1
Food Concentration	Species	Diet	CR
10	Mulinia	Control	0.269878
10	Mulinia	Control	0.279599
10	Mulinia	Control	0.257582
10	Mulinia	Control	0.242547
10	Mulinia	Control	0.254366
10	Mulinia	Toxic	0.171948
10	Mulinia	Toxic	0.192146
10	Mulinia	Toxic	0.163004
10	Mulinia	Toxic	0.121654
10	Mulinia	Toxic	0.146492
10	Mytilus	Control	0.190862
10	Mytilus	Control	0.851177
10	Mytilus	Control	0.795826
10	Mytilus	Control	0.503045
10	Mytilus	Control	0.873193
10	Mytilus	Toxic	0.217926
10	Mytilus	Toxic	0.24147
10	Mytilus	Toxic	0.209667
10	Mytilus	Toxic	0.186933
10	Mytilus	Toxic	0.190587
20	Mulinia	Control	0.0878599
20	Mulinia	Control	0.0801904
20	Mulinia	Control	0.0567712
20	Mulinia	Control	0.0515921
20	Mulinia	Control	0.0781008
20	Mulinia	Toxic	0.0347076
20	Mulinia	Toxic	0.0278893
20	Mulinia	Toxic	0.0219929
20	Mulinia	Toxic	0.00407517
20	Mulinia	Toxic	0.0442335
20	Mytilus	Control	0.600913
20	Mytilus	Control	0.659922
20	Mytilus	Control	0.372834
20	Mytilus	Control	0.590212
20	Mytilus	Control	0.230257
20	Mytilus	Toxic	0.236107
20	Mytilus	Toxic	0.232851
20	Mytilus	Toxic	0.152281
20	Mytilus	Toxic	0.167217
20	Mytilus	Toxic	0.120138
50	Mulinia	Control	0.0520492
50	Mulinia	Control	0.0545126
50	Mulinia	Control	0.0416307
50	Mulinia	Control	0.0441295
50	Mulinia	Control	0.0489788
50	Mulinia	Toxic	0.00624328
50	Mulinia	Toxic	0.0224291
50	Mulinia	Toxic	0.00518009
50	Mulinia	Toxic	0.0181194
50	Mulinia	Toxic	0.0203397
50	Mytilus	Control	0.319172
50	Mytilus	Control	0.35915
50	Mytilus	Control	0.27189
50	Mytilus	Control	0.364292
50	Mytilus	Control	0.329619
50	Mytilus	Toxic	0.17129
50	Mytilus	Toxic	0.132284
50	Mytilus	Toxic	0.0730355
50	Mytilus	Toxic	0.0722835
50	Mytilus	Toxic	0.0670801

## Sheet: Fig 2
Experiments	Species	Diet	CR
1	Mulinia	non-toxic	0.0936659
1	Mulinia	non-toxic	0.037063
1	Mulinia	non-toxic	0.0856021
1	Mulinia	non-toxic	0.0668513
1	Mulinia	non-toxic	0.0764797
1	Mulinia	non-toxic	0.0881305
1	Mulinia	non-toxic	0.0682681
1	Mulinia	non-toxic	0.0753465
1	Mulinia	non-toxic	0.0787599
1	Mulinia	non-toxic	0.107196
1	Mulinia	Controls	0.284908
1	Mulinia	Controls	0.372242
1	Mulinia	Controls	0.411661
1	Mulinia	Controls	0.328134
1	Mulinia	Controls	0.218194
1	Mulinia	Controls	0.284908
1	Mulinia	Controls	0.372242
1	Mulinia	Controls	0.411661
1	Mulinia	Controls	0.328134
1	Mulinia	Controls	0.218194
1	Mytilus	non-toxic	0.0462065
1	Mytilus	non-toxic	0.0557949
1	Mytilus	non-toxic	0.032475
1	Mytilus	non-toxic	0.0489783
1	Mytilus	non-toxic	0.10661
1	Mytilus	non-toxic	0.0360902
1	Mytilus	non-toxic	0.0298347
1	Mytilus	non-toxic	0.0265827
1	Mytilus	non-toxic	0.0262754
1	Mytilus	non-toxic	0.0454276
1	Mytilus	Controls	0.75431
1	Mytilus	Controls	0.932459
1	Mytilus	Controls	0.71998
1	Mytilus	Controls	0.419451
1	Mytilus	Controls	0.258521
1	Mytilus	Controls	0.75431
1	Mytilus	Controls	0.932459
1	Mytilus	Controls	0.71998
1	Mytilus	Controls	0.419451
1	Mytilus	Controls	0.258521
2	Mulinia	non-toxic	0.0250425
2	Mulinia	non-toxic	0.0291511
2	Mulinia	non-toxic	0.0197008
2	Mulinia	non-toxic	0.043001
2	Mulinia	non-toxic	0.0206232
2	Mulinia	non-toxic	0.0435836
2	Mulinia	non-toxic	0.0588562
2	Mulinia	non-toxic	0.0505989
2	Mulinia	non-toxic	0.0399133
2	Mulinia	non-toxic	0.0676169
2	Mulinia	Controls	0.0355343
2	Mulinia	Controls	0.516134
2	Mulinia	Controls	0.701716
2	Mulinia	Controls	0.640066
2	Mulinia	Controls	0.0865607
2	Mulinia	Controls	0.0355343
2	Mulinia	Controls	0.516134
2	Mulinia	Controls	0.701716
2	Mulinia	Controls	0.640066
2	Mulinia	Controls	0.0865607
2	Mytilus	non-toxic	0.0129094
2	Mytilus	non-toxic	0.105427
2	Mytilus	non-toxic	0.00883363
2	Mytilus	non-toxic	0.0121693
2	Mytilus	non-toxic	0.0263526
2	Mytilus	non-toxic	0.0191314
2	Mytilus	non-toxic	0.108941
2	Mytilus	non-toxic	0.0459232
2	Mytilus	non-toxic	0.0235487
2	Mytilus	non-toxic	0.0437909
2	Mytilus	Control	0.190862
2	Mytilus	Control	0.851177
2	Mytilus	Control	0.795826
2	Mytilus	Control	0.503045
2	Mytilus	Control	0.873193
2	Mytilus	Control	0.190862
2	Mytilus	Control	0.851177
2	Mytilus	Control	0.795826
2	Mytilus	Control	0.503045
2	Mytilus	Control	0.873193
3	Mulinia	non-toxic	0.023089
3	Mulinia	non-toxic	0.00691292
3	Mulinia	non-toxic	0.117155
3	Mulinia	non-toxic	0.0819178
3	Mulinia	non-toxic	0.16042
3	Mulinia	non-toxic	0.02296
3	Mulinia	non-toxic	4.86959e-05
3	Mulinia	non-toxic	0.0351998
3	Mulinia	non-toxic	0.0398527
3	Mulinia	non-toxic	0.143528
3	Mulinia	Control	0.342966
3	Mulinia	Control	0.388773
3	Mulinia	Control	0.36959
3	Mulinia	Control	0.396491
3	Mulinia	Control	0.0564119
3	Mulinia	Control	0.342966
3	Mulinia	Control	0.388773
3	Mulinia	Control	0.36959
3	Mulinia	Control	0.396491
3	Mulinia	Control	0.0564119
3	Mytilus	non-toxic	0.089
3	Mytilus	non-toxic	0.2863
3	Mytilus	non-toxic	0.0534
3	Mytilus	non-toxic	0.0529
3	Mytilus	non-toxic	0.1295
3	Mytilus	non-toxic	0.0755
3	Mytilus	non-toxic	0.3363
3	Mytilus	non-toxic	0.1332
3	Mytilus	non-toxic	0.0946
3	Mytilus	non-toxic	0.139
3	Mytilus	Control	0.8195
3	Mytilus	Control	0.5889
3	Mytilus	Control	0.8789
3	Mytilus	Control	1.14
3	Mytilus	Control	0.3866
3	Mytilus	Control	0.8195
3	Mytilus	Control	0.5889
3	Mytilus	Control	0.8789
3	Mytilus	Control	1.14
3	Mytilus	Control	0.3866

## Sheet: Fig 3
10 mg
Species	Diet	Sel. Effic.
Mulinia	Catenella	0.770379
Mulinia	Catenella	0.847128
Mulinia	Catenella	0.424898
Mulinia	Catenella	0.75286
Mulinia	Catenella	0.629892
Mulinia	Catenella	0.309053
Mulinia	Catenella	0.352117
Mulinia	Catenella	0.539564
Mulinia	Catenella	0.578236
Mulinia	Catenella	0.578236
Mulinia	Affine	0.641151
Mulinia	Affine	0.517226
Mulinia	Affine	0.347783
Mulinia	Affine	0.687885
Mulinia	Affine	0.519165
Mulinia	Affine	0.588137
Mulinia	Affine	0.605045
Mulinia	Affine	0.40907
Mulinia	Affine	0.322071
Mulinia	Affine	0.515282
Mytilus	Catenella	0.244277
Mytilus	Catenella	0.325505
Mytilus	Catenella	0.45331
Mytilus	Catenella	0.239015
Mytilus	Catenella	0.363482
Mytilus	Catenella	0.571937
Mytilus	Catenella	0.120263
Mytilus	Catenella	0.331113
Mytilus	Catenella	0.343518
Mytilus	Catenella	0.346091
Mytilus	Affine	0.665054
Mytilus	Affine	0.227953
Mytilus	Affine	0.337352
Mytilus	Affine	0.647444
Mytilus	Affine	0.585286
Mytilus	Affine	0.267959
Mytilus	Affine	0.607364
Mytilus	Affine	0.641072
Mytilus	Affine	0.193919
Mytilus	Affine	0.46114

## Sheet: Fig 4
Experiments	species	Diet	PTV
1	Mulinia	Control	58.8
1	Mulinia	Control	117.6
1	Mulinia	Control	15.68
1	Mulinia	Contaminado	54.28
1	Mulinia	Contaminado	25.2
1	Mulinia	Contaminado	117.6
2	Mulinia	Control	78.4
2	Mulinia	Control	78.4
2	Mulinia	Control	78.4
2	Mulinia	Contaminado	39.2
2	Mulinia	Contaminado	25.2
2	Mulinia	Contaminado	37.14
3	Mulinia	Control	83.71
3	Mulinia	Control	83.71
3	Mulinia	Control	83.71
3	Mulinia	Contaminado	44.54
3	Mulinia	Contaminado	44.54
3	Mulinia	Contaminado	44.54
4	Mulinia	Control	141.12
4	Mulinia	Control	98
4	Mulinia	Control	117.6
4	Mulinia	Contaminado	50.4
4	Mulinia	Contaminado	28.224
4	Mulinia	Contaminado	29.4
5	Mulinia	Control	73.5
5	Mulinia	Control	73.5
5	Mulinia	Control	73.5
5	Mulinia	Contaminado	29.4
5	Mulinia	Contaminado	64.15
5	Mulinia	Contaminado	46.77
6	Mulinia	Control	105.84
6	Mulinia	Control	42
6	Mulinia	Control	73.92
6	Mulinia	Contaminado	28
6	Mulinia	Contaminado	24.5
6	Mulinia	Contaminado	68.6
1	Mytilus	Control	248
1	Mytilus	Control	310.4
1	Mytilus	Control	333.33
1	Mytilus	Contaminado	544
1	Mytilus	Contaminado	293.33
1	Mytilus	Contaminado	336
2	Mytilus	Control	274.29
2	Mytilus	Control	256
2	Mytilus	Control	259.81
2	Mytilus	Contaminado	208
2	Mytilus	Contaminado	174.63
2	Mytilus	Contaminado	258
3	Mytilus	Control	320
3	Mytilus	Control	162.29
3	Mytilus	Control	240
3	Mytilus	Contaminado	217.14
3	Mytilus	Contaminado	154.66
3	Mytilus	Contaminado	271.02
4	Mytilus	Control	250.66
4	Mytilus	Control	168
4	Mytilus	Control	340
4	Mytilus	Contaminado	193.14
4	Mytilus	Contaminado	131.3
4	Mytilus	Contaminado	173.71
5	Mytilus	Control	320
5	Mytilus	Control	240
5	Mytilus	Control	320
5	Mytilus	Contaminado	240
5	Mytilus	Contaminado	250.66
5	Mytilus	Contaminado	240
6	Mytilus	Control	346.66
6	Mytilus	Control	160
6	Mytilus	Control	280
6	Mytilus	Contaminado	340
6	Mytilus	Contaminado	202.29
6	Mytilus	Contaminado	228.57
